# Supplementary material for: Leveraging family dynamics to increase the effectiveness of incentives for physical activity: the FIT-FAM randomized controlled trial
Source: Int J Behav Nutr Phys Act. 2020 Sep 10;17:113. doi: 10.1186/s12966-020-01018-2 (PMC7488241; doi:10.1186/s12966-020-01018-2)
Supplement: Supplementary file 3 — Additional file 3. Mixed effects logistic regressions - parents (odds ratios, 95% CI). [file 12966_2020_1018_MOESM3_ESM.xls]

## Sheet: Sheet1
Additional file 3. Mixed effects logistic regressions - parents (odds ratios, 95% CI).
	Months 1–3a	Months 4–6b	Months 7–12c
	(n=309)	(n=291)	(n=270)
Family-based Incentive Arm	63.56***	118.42***	35.52***
	(30.46, 132.64)	(50.47, 277.89)	(16.97, 74.34)
Age	1.07	1	1.06
	(0.99, 1.16)	(0.92, 1.09)	(0.97, 1.15)
Male	1.89	2.45**	1.37
	(0.93, 3.85)	(1.13, 5.31)	(0.65, 2.92)
Chinese	2.21	2.62	1.66
	(0.38, 12.94)	(0.37, 18.58)	(0.20, 13.59)
Malay	1.45	1.09	30.8
	(0.02, 85.29)	(0.01, 223.34)	(0.53, 1782.83)
Indian	1.15	0.94	1.96
	(0.18, 7.47)	(0.12, 7.53)	(0.21, 18.07)
Education	1.53	1.1	1.08
	(0.59, 3.99)	(0.40, 3.07)	(0.41, 2.88)
Intercept	0.00***	0.00***	0.00***
	(0.00, 0.01)	(0.00, 0.01)	(0.00, 0.00)
a Target for months 1–3: ≥10,000 steps/day on ≥4 out of 7 days each week
b Target for months 4–6: ≥10,000 steps/day on ≥5 out of 7 days each week
c Target for months 7–12: ≥10,000 steps/day on ≥6 out of 7 days each week
Note: * p<0.05, ** p<0.01, *** p<0.001
