# Supplementary material for: Leveraging family dynamics to increase the effectiveness of incentives for physical activity: the FIT-FAM randomized controlled trial
Source: Int J Behav Nutr Phys Act. 2020 Sep 10;17:113. doi: 10.1186/s12966-020-01018-2 (PMC7488241; doi:10.1186/s12966-020-01018-2)
Supplement: Supplementary file 4 — Additional file 4. Mixed effects logistic regressions - children (odds ratios, 95% CI). [file 12966_2020_1018_MOESM4_ESM.xls]

## Sheet: Sheet1
Additional file 4. Mixed effects logistic regressions - children (odds ratios, 95% CI).
	Months 1–3a	Months 4–6b	Months 7–12c
	(n=307)	(n=288)	(n=254)
Family-based Incentive Arm	1.31	1.27	1.14
	(0.69, 2.46)	(0.70, 2.32)	(0.58, 2.23)
Age	0.87	0.98	0.95
	(0.69, 1.09)	(0.79, 1.23)	(0.74, 1.21)
Male	3.04***	2.21*	1.38
	(1.58, 5.85)	(1.18, 4.11)	(0.69, 2.75)
Chinese	1.69	4.54	33.08**
	(0.31, 9.09)	(0.84, 24.56)	(3.60, 304.09)
Malay	0.45	2.2	163.12*
	(0.01, 18.48)	(0.06, 76.10)	(2.04, 13045.66)
Indian	0.82	2.83	46.94***
	(0.14, 4.80)	(0.48, 16.65)	(4.60, 478.79)
Intercept	0.43	0.02**	0.00***
	(0.02, 8.77)	(0.00, 0.38)	(0.00, 0.07)
a Target for months 1–3: ≥10,000 steps/day on ≥4 out of 7 days each week
b Target for months 4–6: ≥10,000 steps/day on ≥5 out of 7 days each week
c Target for months 7–12: ≥10,000 steps/day on ≥6 out of 7 days each week
Note: * p<0.05, ** p<0.01, *** p<0.001
