# Supplementary material for: Leveraging family dynamics to increase the effectiveness of incentives for physical activity: the FIT-FAM randomized controlled trial
Source: Int J Behav Nutr Phys Act. 2020 Sep 10;17:113. doi: 10.1186/s12966-020-01018-2 (PMC7488241; doi:10.1186/s12966-020-01018-2)
Supplement: Supplementary file 5 — Additional file 5. Parental and child average accelerometer wear time (min/day) by study arm. [file 12966_2020_1018_MOESM5_ESM.xls]

## Sheet: Sheet1
Additional file 5. Parental and child average accelerometer wear time (min/day) by study arm.
	Child-Based Incentive Parent	Family-Based Incentive Parent	Child-Based Incentive Child	Family-Based Incentive Child
	(n=159)	(n=157)	(n=159)	(n=157)
Baseline	872.2	875.4	837	833.1
	-95.3	-99.6	-92.3	-83
Month 6	866.7	877.7	857.9	870.3
	-112.1	-113.8	-123.4	-112.9
Month 12	874.4	877	859.7	859.6
	-108.2	-126	-116.3	-108.3
