# Supplementary material for: Leveraging family dynamics to increase the effectiveness of incentives for physical activity: the FIT-FAM randomized controlled trial
Source: Int J Behav Nutr Phys Act. 2020 Sep 10;17:113. doi: 10.1186/s12966-020-01018-2 (PMC7488241; doi:10.1186/s12966-020-01018-2)
Supplement: Supplementary file 6 — Additional file 6. Difference (95% CI) in child accelerometer-derived outcomes at months 6 and 12 (unadjusted for wear time since wear time was comparable across arms). [file 12966_2020_1018_MOESM6_ESM.xls]

## Sheet: Sheet1
Additional file 6. Difference (95% CI) in child accelerometer-derived outcomes at months 6 and 12a.
	Child Difference from Baseline, by Study Arm		Between-group comparisons
	Child-Based Incentive	Family-Based Incentive	Family-Based Incentive vs Child-Based Incentive
	(n=159)	(n=157)
MONTH 6
Steps/day	47	560*	513
	(-369, 464)	(127, 994)	(-88, 1114)
MVPAb, min/day	-2.34	0.1	2.5
	(-7.0, 2.3)	(-4.2, 4.5)	(-3.9, 8.9)
MVPAb bouts, min/day	-1.3	1	2.3
	(-5.2, 2.7)	(-2.3, 4.4)	(-2.9, 7.4)
Sedentary behavior, min/day	33.1*	52.5***	19.5
	(13.9, 52.2)	(30.0, 75.1)	(-10.1, 49.0)
Light physical activity, min/ day	-12.5	-16.5*	-4
	(-26.5, 1.4)	(-30.4, -2.6)	(-23.7, 15.8)
Moderate physical activity, min/day	-2.7	-0.4	2.3
	(-6.9, 1.5)	(-4.2, 3.5)	(-3.42, 7.99)
Vigorous physical activity, min/day	0.3	0.5	0.2
	(-0.7, 1.3)	(-0.5, 1.6)	(-1.2, 1.7)
Total volume of physical activityc, min/day	-14.9	-16.4*	-1.4
	(-31, 1.0)	(-31.6, -1.1)	(-23.5, 20.6)
MONTH 12
Steps/day	187	361	175
	(-231, 604)	(-85, 808)	(-438, 787)
MVPAb, min/day	-2.7	-2.8	-0.1
	(-8.1, 2.7)	(-8.0, 2.4)	(-7.6, 7.4)
MVPAb bouts, min/day	-0.4	-0.8	-0.4
	(-5.3, 4.4)	(-5.0, 3.3)	(-6.8, 6.0)
Sedentary behavior, min/day	40.3***	50.7***	10.4
	(18.4, 62.3)	(30.1, 71.3)	(-19.6, 40.4)
Light physical activity, min/day	-19.4*	-24.6**	-5.2
	(-35.9, -3.0)	(-40.2, -9.0)	(-27.8, 17.5)
Moderate physical activity, min/day	-3.2	-3.3	-0.1
	(-7.8, 1.4)	(-7.8, 1.2)	(-6.5, 6.3)
Vigorous physical activity, min/day	0.5	0.5	0.03
	(-0.8, 1.7)	(-0.8, 1.7)	(-1.7, 1.8)
Total volume of physical activityc, min/day	-22.2*	-27.4**	-5.2
	(-39.9, -4.5)	(-44.7, -10.2)	(-30.0, 19.5)
a Unadjusted for wear time since wear time was comparable across arms
b MVPA is moderate-to-vigorous physical activity
c Total volume of physical activity is the sum of light, moderate, and vigorous physical activity minutes
Note: * p<0.05, ** p<0.01, *** p<0.001
