# Supplementary material for: Leveraging family dynamics to increase the effectiveness of incentives for physical activity: the FIT-FAM randomized controlled trial
Source: Int J Behav Nutr Phys Act. 2020 Sep 10;17:113. doi: 10.1186/s12966-020-01018-2 (PMC7488241; doi:10.1186/s12966-020-01018-2)
Supplement: Supplementary file 7 — Additional file 7. Moderation analysis results. [file 12966_2020_1018_MOESM7_ESM.xls]

## Sheet: Sheet1
Additional file 7. Moderation analysis results.
	Change in Average Steps/Day, Month 6 from Baseline	Change in Average Steps/Day, Month 12 from Baseline
	(n=297)	(n=278)
Parent’s Gender
Family-based	197	-277
	(-662, 1057)	(-1138, 583)
Parent’s gender	-299	-507
	(-1094, 496)	(-1317, 304)
Family-based × Parent’s gender	704	1036
	(-436, 1844)	(-112, 2184)
Intercept	-188	133
	(-791, 415)	(-470, 736)
Child’s Gender
Family-based	267	277
	(-577, 1111)	(-585, 1139)
Child’s gender	-574	-80
	(-1374, 226)	(-906, 746)
Family-based × Child’s gender	551	40
	(-587, 1689)	(-1117, 1197)
Intercept	-19	-100
	(-636, 598)	(-738, 538)
Physical Activity Social Support Scale (PASS)
Family-based	744*	260
	(111, 1377)	(-381, 900)
PASS	637	-427
	(-389, 1603)	(-1399, 544)
Family-based × PASS	-706	145
	(-2103, 692)	(-1288, 1577)
Intercept	-494	-53
	(-935, -52)	(-511, 406)
Family Adaptability and Cohesion Scale IV (FACES IV)
Family-based	694*	212
	(13, 1375)	(-499, 922)
FACES IV Family Satisfaction Score	-161	-610
	(-1036, 714)	(-1454, 234)
Family-based × FACES IV Family Satisfaction Score	-257	269
	(-1481, 967)	(-922, 1459)
Intercept	-315	67
	(-779, 149)	(-434, 568)
Physical Activity Enjoyment Scale (PACES)
Family-based	386	391
	(-246, 1019)	(-314, 1096)
PACES	-1239*	223
	(-2209, -269)	(-659, 1105)
Family-based × PACES	1063	-276
	(-299, 2425)	(-1492, 940)
Intercept	-109	-215
	(-546, 327)	(-700, 270)
Note: * p<0.05, ** p<0.01, *** p<0.001
