# Supplementary material for: Leveraging family dynamics to increase the effectiveness of incentives for physical activity: the FIT-FAM randomized controlled trial
Source: Int J Behav Nutr Phys Act. 2020 Sep 10;17:113. doi: 10.1186/s12966-020-01018-2 (PMC7488241; doi:10.1186/s12966-020-01018-2)
Supplement: Supplementary file 8 — Additional file 8. Pearson correlation analysis between accelerometer-logged steps and activity tracker-logged steps. [file 12966_2020_1018_MOESM8_ESM.xls]

## Sheet: Sheet1
Additional file 8. Pearson correlation analysis between accelerometer-logged steps and activity tracker-logged steps.
	Parent	Child
	(n=270)	(n=245)
Pearson’s correlation coefficient (95% limitsa)	0.74	0.34
	(0.68, 0.79)	(0.22, 0.44)
Step differencesb – Mean (SD)	1595	2829
	-3411	-4460
a 95% limits for Pearson’s correlation coefficients computed using Fisher’s z-transformation
b Step differences calculated as: adherent steps logged on activity tracker minus adherent steps logged on accelerometer, for days where both were worn
